# Supplementary material for: Biomolecular Monitoring Tool Based on Lab-on-Chip for Virus Detection
Source: Biosensors (Basel). 2023 May 12;13(5):544. doi: 10.3390/bios13050544 (PMC10216243; doi:10.3390/bios13050544)
Supplement: Supplementary file 1 [file biosensors-13-00544-s001.zip]

Archive with 1 entries (1 files):
- biosensors-2315069-supplementary.pdf
